# Supplementary material for: Disentangling edge and bulk spin-to-charge interconversion in MoS2 monolayer flakes
Source: Nat Commun. 2025 Mar 30;16:3075. doi: 10.1038/s41467-025-58119-4 (PMC11955567; doi:10.1038/s41467-025-58119-4)
Supplement: Supplementary file 3 — Source Data [file 41467_2025_58119_MOESM3_ESM.zip]

Archive with 5 entries (4 files):
- inputs/
- inputs/POSCAR
- inputs/KPOINTS
- inputs/README
- inputs/INCAR
