# Supplementary material for: Disentangling edge and bulk spin-to-charge interconversion in MoS2 monolayer flakes
Source: Nat Commun. 2025 Mar 30;16:3075. doi: 10.1038/s41467-025-58119-4 (PMC11955567; doi:10.1038/s41467-025-58119-4)
Supplement: Supplementary file 3 — Source Data [file 41467_2025_58119_MOESM3_ESM.zip › inputs/POSCAR]

He Mo  S                                
   1.0000000000000000     
    73.0000000000000000    0.0000000000000000    0.0000000000000000
   -36.5000000000000000   63.2198544760000019    0.0000000000000000
     0.0000000000000000    0.0000000000000000   18.1271133422999995
   Mo   S 
   190   414
Direct
  0.0508869068082873  0.1453911551234199  0.4999999999917222
  0.0508869001043450  0.1890085084826651  0.4999999999917222
  0.0508868933973261  0.2326258520823217  0.4999999999917222
  0.0508868866845162  0.2762431956977949  0.4999999999917222
  0.0508868799854056  0.3198605393132752  0.4999999999917222
  0.0508868732766388  0.3634779024162995  0.4999999999917222
  0.0508868665775282  0.4070952460317727  0.4999999999917222
  0.0508868598647183  0.4507125896472459  0.4999999999917222
  0.0508868531576994  0.4943299332469024  0.4999999999917222
  0.0508868464448895  0.5379472768623756  0.4999999999917222
  0.0508868397457789  0.5815646204778488  0.4999999999917222
  0.0508868330387529  0.6251819640775125  0.4999999999917222
  0.0508868263361606  0.6687993466997142  0.4999999999917222
  0.0508868196256600  0.7124167293061063  0.4999999999917222
  0.0508868129175042  0.7560339559172036  0.4999999999917222
  0.0508868062070036  0.7996513385235886  0.4999999999917222
  0.0508867995101951  0.8432687211299807  0.4999999999917222
  0.0508867927996945  0.8868861037363729  0.4999999999917222
  0.0508867860982747  0.9305034083609272  0.4999999999917222
  0.0945042519399664  0.1890085084826651  0.4999999999917222
  0.0945042452329403  0.2326258520823217  0.4999999999917222
  0.0945042385338297  0.2762431956977949  0.4999999999917222
  0.0945042318210199  0.3198605393132752  0.4999999999917222
  0.0945042251122601  0.3634779024162995  0.4999999999917222
  0.0945042184131424  0.4070952460317727  0.4999999999917222
  0.0945042117003325  0.4507125896472459  0.4999999999917222
  0.0945042049933136  0.4943299332469024  0.4999999999917222
  0.0945041982942030  0.5379472768623756  0.4999999999917222
  0.0945041915813931  0.5815646204778488  0.4999999999917222
  0.0945041848743742  0.6251819640775125  0.4999999999917222
  0.0945041781717748  0.6687993466997142  0.4999999999917222
  0.0945041714612742  0.7124167293061063  0.4999999999917222
  0.0945041647531184  0.7560339559172036  0.4999999999917222
  0.0945041580563171  0.7996513385235886  0.4999999999917222
  0.0945041513458094  0.8432687211299807  0.4999999999917222
  0.0945041446353088  0.8868861037363729  0.4999999999917222
  0.0945041379338889  0.9305034083609272  0.4999999999917222
  0.1381215921918439  0.2326258520823217  0.4999999999917222
  0.1381215854927333  0.2762431956977949  0.4999999999917222
  0.1381215787936227  0.3198605393132752  0.4999999999917222
  0.1381215720711637  0.3634779024162995  0.4999999999917222
  0.1381215653720531  0.4070952460317727  0.4999999999917222
  0.1381215586729354  0.4507125896472459  0.4999999999917222
  0.1381215519522172  0.4943299332469024  0.4999999999917222
  0.1381215452531066  0.5379472768623756  0.4999999999917222
  0.1381215385539960  0.5815646204778488  0.4999999999917222
  0.1381215318332778  0.6251819640775125  0.4999999999917222
  0.1381215251443777  0.6687993466997142  0.4999999999917222
  0.1381215184338771  0.7124167293061063  0.4999999999917222
  0.1381215117257213  0.7560339559172036  0.4999999999917222
  0.1381215050152207  0.7996513385235886  0.4999999999917222
  0.1381214983047130  0.8432687211299807  0.4999999999917222
  0.1381214915942124  0.8868861037363729  0.4999999999917222
  0.1381214848927925  0.9305034083609272  0.4999999999917222
  0.1817389422050653  0.2762431956977949  0.4999999999917222
  0.1817389355059547  0.3198605393132752  0.4999999999917222
  0.1817389287971878  0.3634779024162995  0.4999999999917222
  0.1817389220843779  0.4070952460317727  0.4999999999917222
  0.1817389153852673  0.4507125896472459  0.4999999999917222
  0.1817389086645491  0.4943299332469024  0.4999999999917222
  0.1817389019654385  0.5379472768623756  0.4999999999917222
  0.1817388952663208  0.5815646204778488  0.4999999999917222
  0.1817388885456026  0.6251819640775125  0.4999999999917222
  0.1817388818567096  0.6687993466997142  0.4999999999917222
  0.1817388751462019  0.7124167293061063  0.4999999999917222
  0.1817388684380532  0.7560339559172036  0.4999999999917222
  0.1817388617275455  0.7996513385235886  0.4999999999917222
  0.1817388550170449  0.8432687211299807  0.4999999999917222
  0.1817388483065443  0.8868861037363729  0.4999999999917222
  0.1817388416051244  0.9305034083609272  0.4999999999917222
  0.2253562824648583  0.3198605393132752  0.4999999999917222
  0.2253562757560914  0.3634779024162995  0.4999999999917222
  0.2253562690569808  0.4070952460317727  0.4999999999917222
  0.2253562623441709  0.4507125896472459  0.4999999999917222
  0.2253562556371520  0.4943299332469024  0.4999999999917222
  0.2253562489243421  0.5379472768623756  0.4999999999917222
  0.2253562422252244  0.5815646204778488  0.4999999999917222
  0.2253562355182055  0.6251819640775125  0.4999999999917222
  0.2253562288156132  0.6687993466997142  0.4999999999917222
  0.2253562221051055  0.7124167293061063  0.4999999999917222
  0.2253562153969568  0.7560339559172036  0.4999999999917222
  0.2253562086864562  0.7996513385235886  0.4999999999917222
  0.2253562019896478  0.8432687211299807  0.4999999999917222
  0.2253561952791472  0.8868861037363729  0.4999999999917222
  0.2253561885777273  0.9305034083609272  0.4999999999917222
  0.2689736227149950  0.3634779024162995  0.4999999999917222
  0.2689736160158844  0.4070952460317727  0.4999999999917222
  0.2689736093167738  0.4507125896472459  0.4999999999917222
  0.2689736025960556  0.4943299332469024  0.4999999999917222
  0.2689735958969450  0.5379472768623756  0.4999999999917222
  0.2689735891841352  0.5815646204778488  0.4999999999917222
  0.2689735824771091  0.6251819640775125  0.4999999999917222
  0.2689735757745169  0.6687993466997142  0.4999999999917222
  0.2689735690777084  0.7124167293061063  0.4999999999917222
  0.2689735623558605  0.7560339559172036  0.4999999999917222
  0.2689735556590520  0.7996513385235886  0.4999999999917222
  0.2689735489485514  0.8432687211299807  0.4999999999917222
  0.2689735422380508  0.8868861037363729  0.4999999999917222
  0.2689735355366309  0.9305034083609272  0.4999999999917222
  0.3125909629747881  0.4070952460317727  0.4999999999917222
  0.3125909562756775  0.4507125896472459  0.4999999999917222
  0.3125909495686585  0.4943299332469024  0.4999999999917222
  0.3125909428558487  0.5379472768623756  0.4999999999917222
  0.3125909361567309  0.5815646204778488  0.4999999999917222
  0.3125909294360127  0.6251819640775125  0.4999999999917222
  0.3125909227471197  0.6687993466997142  0.4999999999917222
  0.3125909160366120  0.7124167293061063  0.4999999999917222
  0.3125909093284633  0.7560339559172036  0.4999999999917222
  0.3125909026179627  0.7996513385235886  0.4999999999917222
  0.3125908959074550  0.8432687211299807  0.4999999999917222
  0.3125908892106537  0.8868861037363729  0.4999999999917222
  0.3125908825092338  0.9305034083609272  0.4999999999917222
  0.3562083227414305  0.4507125896472459  0.4999999999917222
  0.3562083160207123  0.4943299332469024  0.4999999999917222
  0.3562083093216017  0.5379472768623756  0.4999999999917222
  0.3562083026224911  0.5815646204778488  0.4999999999917222
  0.3562082959017658  0.6251819640775125  0.4999999999917222
  0.3562082891991736  0.6687993466997142  0.4999999999917222
  0.3562082825023722  0.7124167293061063  0.4999999999917222
  0.3562082757942164  0.7560339559172036  0.4999999999917222
  0.3562082690837158  0.7996513385235886  0.4999999999917222
  0.3562082623732081  0.8432687211299807  0.4999999999917222
  0.3562082556627075  0.8868861037363729  0.4999999999917222
  0.3562082489612877  0.9305034083609272  0.4999999999917222
  0.3998256629933152  0.4943299332469024  0.4999999999917222
  0.3998256562805054  0.5379472768623756  0.4999999999917222
  0.3998256495813948  0.5815646204778488  0.4999999999917222
  0.3998256428743687  0.6251819640775125  0.4999999999917222
  0.3998256361717765  0.6687993466997142  0.4999999999917222
  0.3998256294612759  0.7124167293061063  0.4999999999917222
  0.3998256227531201  0.7560339559172036  0.4999999999917222
  0.3998256160426195  0.7996513385235886  0.4999999999917222
  0.3998256093321118  0.8432687211299807  0.4999999999917222
  0.3998256026353104  0.8868861037363729  0.4999999999917222
  0.3998255959338906  0.9305034083609272  0.4999999999917222
  0.4434430032531083  0.5379472768623756  0.4999999999917222
  0.4434429965402984  0.5815646204778488  0.4999999999917222
  0.4434429898332723  0.6251819640775125  0.4999999999917222
  0.4434429831306801  0.6687993466997142  0.4999999999917222
  0.4434429764201795  0.7124167293061063  0.4999999999917222
  0.4434429697120237  0.7560339559172036  0.4999999999917222
  0.4434429630015231  0.7996513385235886  0.4999999999917222
  0.4434429563047146  0.8432687211299807  0.4999999999917222
  0.4434429495942140  0.8868861037363729  0.4999999999917222
  0.4434429428927942  0.9305034083609272  0.4999999999917222
  0.4870603435129013  0.5815646204778488  0.4999999999917222
  0.4870603367921760  0.6251819640775125  0.4999999999917222
  0.4870603301032830  0.6687993466997142  0.4999999999917222
  0.4870603233927824  0.7124167293061063  0.4999999999917222
  0.4870603166846266  0.7560339559172036  0.4999999999917222
  0.4870603099741260  0.7996513385235886  0.4999999999917222
  0.4870603032636183  0.8432687211299807  0.4999999999917222
  0.4870602965531177  0.8868861037363729  0.4999999999917222
  0.4870602898516978  0.9305034083609272  0.4999999999917222
  0.5306776837647789  0.6251819640775125  0.4999999999917222
  0.5306776770621866  0.6687993466997142  0.4999999999917222
  0.5306776703516860  0.7124167293061063  0.4999999999917222
  0.5306776636435302  0.7560339559172036  0.4999999999917222
  0.5306776569330296  0.7996513385235886  0.4999999999917222
  0.5306776502225219  0.8432687211299807  0.4999999999917222
  0.5306776435257206  0.8868861037363729  0.4999999999917222
  0.5306776368243007  0.9305034083609272  0.4999999999917222
  0.5742950240210902  0.6687993466997142  0.4999999999917222
  0.5742950173242889  0.7124167293061063  0.4999999999917222
  0.5742950106024338  0.7560339559172036  0.4999999999917222
  0.5742950039056325  0.7996513385235886  0.4999999999917222
  0.5742949971951248  0.8432687211299807  0.4999999999917222
  0.5742949904846242  0.8868861037363729  0.4999999999917222
  0.5742949837832043  0.9305034083609272  0.4999999999917222
  0.6179123642831925  0.7124167293061063  0.4999999999917222
  0.6179123575750367  0.7560339559172036  0.4999999999917222
  0.6179123508645361  0.7996513385235886  0.4999999999917222
  0.6179123441540284  0.8432687211299807  0.4999999999917222
  0.6179123374435278  0.8868861037363729  0.4999999999917222
  0.6179123307421079  0.9305034083609272  0.4999999999917222
  0.6615297045339403  0.7560339559172036  0.4999999999917222
  0.6615296978234397  0.7996513385235886  0.4999999999917222
  0.6615296911266313  0.8432687211299807  0.4999999999917222
  0.6615296844161307  0.8868861037363729  0.4999999999917222
  0.6615296777147108  0.9305034083609272  0.4999999999917222
  0.7051470837823430  0.7996513385235886  0.4999999999917222
  0.7051470770855417  0.8432687211299807  0.4999999999917222
  0.7051470703750340  0.8868861037363729  0.4999999999917222
  0.7051470636736141  0.9305034083609272  0.4999999999917222
  0.7487643850444456  0.8432687211299807  0.4999999999917222
  0.7487643783476372  0.8868861037363729  0.4999999999917222
  0.7487643716462173  0.9305034083609272  0.4999999999917222
  0.7923817643065405  0.8868861037363729  0.4999999999917222
  0.7923817576051206  0.9305034083609272  0.4999999999917222
  0.8359990655640246  0.9305034083609272  0.4999999999917222
  0.0363477864858552  0.1599302696566340  0.5862551331436450
  0.0363477797819129  0.2035476230158864  0.5862551331436450
  0.0363477730691031  0.2471649666313596  0.5862551331436450
  0.0363477663620841  0.2907823102310161  0.5862551331436450
  0.0363477596612327  0.3343996733498571  0.5862551331436450
  0.0363477529405145  0.3780170169495136  0.5862551331436450
  0.0363477462413968  0.4216343605649868  0.5862551331436450
  0.0363477395422862  0.4652517041804671  0.5862551331436450
  0.0363477328294763  0.5088690477959403  0.5862551331436450
  0.0363477261224574  0.5524863913955969  0.5862551331436450
  0.0363477194233468  0.5961037350110701  0.5862551331436450
  0.0363477127105298  0.6397210786265433  0.5862551331436450
  0.0363477060023385  0.6833385002238543  0.5862551331436450
  0.0363476993009186  0.7269558048484086  0.5862551331436450
  0.0363476925904109  0.7705731874548007  0.5862551331436450
  0.0363476858822622  0.8141904140658909  0.5862551331436450
  0.0363476791717616  0.8578077966722830  0.5862551331436450
  0.0363476724749532  0.9014251792786752  0.5862551331436450
  0.0799651358831142  0.1599302696566340  0.5862551331436450
  0.0799651291791790  0.2035476230158864  0.5862551331436450
  0.0799651224663620  0.2471649666313596  0.5862551331436450
  0.0799651157593431  0.2907823102310161  0.5862551331436450
  0.0799651090584916  0.3343996733498571  0.5862551331436450
  0.0799651023514727  0.3780170169495136  0.5862551331436450
  0.0799650956386628  0.4216343605649868  0.5862551331436450
  0.0799650889395451  0.4652517041804671  0.5862551331436450
  0.0799650822404345  0.5088690477959403  0.5862551331436450
  0.0799650755197163  0.5524863913955969  0.5862551331436450
  0.0799650688206057  0.5961037350110701  0.5862551331436450
  0.0799650621214951  0.6397210786265433  0.5862551331436450
  0.0799650553995974  0.6833385002238543  0.5862551331436450
  0.0799650486981776  0.7269558048484086  0.5862551331436450
  0.0799650420013762  0.7705731874548007  0.5862551331436450
  0.0799650352795211  0.8141904140658909  0.5862551331436450
  0.0799650285827198  0.8578077966722830  0.5862551331436450
  0.0799650218722121  0.9014251792786752  0.5862551331436450
  0.0799650151617115  0.9450425618850673  0.5862551331436450
  0.1235824810147932  0.2035476230158864  0.5862551331436450
  0.1235824743156826  0.2471649666313596  0.5862551331436450
  0.1235824675949573  0.2907823102310161  0.5862551331436450
  0.1235824608941059  0.3343996733498571  0.5862551331436450
  0.1235824541870869  0.3780170169495136  0.5862551331436450
  0.1235824474879763  0.4216343605649868  0.5862551331436450
  0.1235824407751664  0.4652517041804671  0.5862551331436450
  0.1235824340760487  0.5088690477959403  0.5862551331436450
  0.1235824273553305  0.5524863913955969  0.5862551331436450
  0.1235824206562199  0.5961037350110701  0.5862551331436450
  0.1235824139571093  0.6397210786265433  0.5862551331436450
  0.1235824072489109  0.6833385002238543  0.5862551331436450
  0.1235824005474910  0.7269558048484086  0.5862551331436450
  0.1235823938369904  0.7705731874548007  0.5862551331436450
  0.1235823871288346  0.8141904140658909  0.5862551331436450
  0.1235823804183340  0.8578077966722830  0.5862551331436450
  0.1235823737078334  0.9014251792786752  0.5862551331436450
  0.1235823669973257  0.9450425618850673  0.5862551331436450
  0.1671998115211579  0.2471649666313596  0.5862551331436450
  0.1671998243072892  0.2907823102310161  0.5862551331436450
  0.1671997981132876  0.3343996733498571  0.5862551331436450
  0.1671997914062615  0.3780170169495136  0.5862551331436450
  0.1671998042003011  0.4216343605649868  0.5862551331436450
  0.1671997974874913  0.4652517041804671  0.5862551331436450
  0.1671997712815312  0.5088690477959403  0.5862551331436450
  0.1671997840813617  0.5524863913955969  0.5862551331436450
  0.1671997578754016  0.5961037350110701  0.5862551331436450
  0.1671997511625847  0.6397210786265433  0.5862551331436450
  0.1671997444543933  0.6833385002238543  0.5862551331436450
  0.1671997377529735  0.7269558048484086  0.5862551331436450
  0.1671997505493152  0.7705731874548007  0.5862551331436450
  0.1671997438411665  0.8141904140658909  0.5862551331436450
  0.1671997176375086  0.8578077966722830  0.5862551331436450
  0.1671997304201582  0.9014251792786752  0.5862551331436450
  0.1671997042165074  0.9450425618850673  0.5862551331436450
  0.2108171712798921  0.2907823102310161  0.5862551331436450
  0.2108171645790407  0.3343996733498571  0.5862551331436450
  0.2108171578583224  0.3780170169495136  0.5862551331436450
  0.2108171511592047  0.4216343605649868  0.5862551331436450
  0.2108171444600941  0.4652517041804671  0.5862551331436450
  0.2108171377472843  0.5088690477959403  0.5862551331436450
  0.2108171310402653  0.5524863913955969  0.5862551331436450
  0.2108171243411547  0.5961037350110701  0.5862551331436450
  0.2108171176283449  0.6397210786265433  0.5862551331436450
  0.2108171109201464  0.6833385002238543  0.5862551331436450
  0.2108171042187266  0.7269558048484086  0.5862551331436450
  0.2108170975082260  0.7705731874548007  0.5862551331436450
  0.2108170908000702  0.8141904140658909  0.5862551331436450
  0.2108170840895696  0.8578077966722830  0.5862551331436450
  0.2108170773927611  0.9014251792786752  0.5862551331436450
  0.2108170706822605  0.9450425618850673  0.5862551331436450
  0.2544345115379443  0.3343996733498571  0.5862551331436450
  0.2544345048309253  0.3780170169495136  0.5862551331436450
  0.2544344981181084  0.4216343605649868  0.5862551331436450
  0.2544344914189978  0.4652517041804671  0.5862551331436450
  0.2544344847198872  0.5088690477959403  0.5862551331436450
  0.2544344779991690  0.5524863913955969  0.5862551331436450
  0.2544344713000584  0.5961037350110701  0.5862551331436450
  0.2544344646009478  0.6397210786265433  0.5862551331436450
  0.2544344578790501  0.6833385002238543  0.5862551331436450
  0.2544344511776302  0.7269558048484086  0.5862551331436450
  0.2544344444808218  0.7705731874548007  0.5862551331436450
  0.2544344377589738  0.8141904140658909  0.5862551331436450
  0.2544344310621725  0.8578077966722830  0.5862551331436450
  0.2544344243516647  0.9014251792786752  0.5862551331436450
  0.2544344176411641  0.9450425618850673  0.5862551331436450
  0.2980518517898290  0.3780170169495136  0.5862551331436450
  0.2980518450907113  0.4216343605649868  0.5862551331436450
  0.2980518383779014  0.4652517041804671  0.5862551331436450
  0.2980518316787908  0.5088690477959403  0.5862551331436450
  0.2980518249717719  0.5524863913955969  0.5862551331436450
  0.2980518182589620  0.5961037350110701  0.5862551331436450
  0.2980518115598514  0.6397210786265433  0.5862551331436450
  0.2980518048516529  0.6833385002238543  0.5862551331436450
  0.2980517981502331  0.7269558048484086  0.5862551331436450
  0.2980517914397325  0.7705731874548007  0.5862551331436450
  0.2980517847315767  0.8141904140658909  0.5862551331436450
  0.2980517780210761  0.8578077966722830  0.5862551331436450
  0.2980517713105684  0.9014251792786752  0.5862551331436450
  0.2980517646137670  0.9450425618850673  0.5862551331436450
  0.3416692115427722  0.4216343605649868  0.5862551331436450
  0.3416692048436545  0.4652517041804671  0.5862551331436450
  0.3416691981445439  0.5088690477959403  0.5862551331436450
  0.3416691914238257  0.5524863913955969  0.5862551331436450
  0.3416691847247151  0.5961037350110701  0.5862551331436450
  0.3416691780256045  0.6397210786265433  0.5862551331436450
  0.3416691713037068  0.6833385002238543  0.5862551331436450
  0.3416691646159862  0.7269558048484086  0.5862551331436450
  0.3416691579054856  0.7705731874548007  0.5862551331436450
  0.3416691511973298  0.8141904140658909  0.5862551331436450
  0.3416691444868292  0.8578077966722830  0.5862551331436450
  0.3416691377763215  0.9014251792786752  0.5862551331436450
  0.3416691310658209  0.9450425618850673  0.5862551331436450
  0.3852865518025581  0.4652517041804671  0.5862551331436450
  0.3852865451034475  0.5088690477959403  0.5862551331436450
  0.3852865383964286  0.5524863913955969  0.5862551331436450
  0.3852865316836187  0.5961037350110701  0.5862551331436450
  0.3852865249845081  0.6397210786265433  0.5862551331436450
  0.3852865182763097  0.6833385002238543  0.5862551331436450
  0.3852865115748898  0.7269558048484086  0.5862551331436450
  0.3852865048643892  0.7705731874548007  0.5862551331436450
  0.3852864981562334  0.8141904140658909  0.5862551331436450
  0.3852864914457328  0.8578077966722830  0.5862551331436450
  0.3852864847352251  0.9014251792786752  0.5862551331436450
  0.3852864780384238  0.9450425618850673  0.5862551331436450
  0.4289038920623511  0.5088690477959403  0.5862551331436450
  0.4289038853553322  0.5524863913955969  0.5862551331436450
  0.4289038786562216  0.5961037350110701  0.5862551331436450
  0.4289038719434117  0.6397210786265433  0.5862551331436450
  0.4289038652352133  0.6833385002238543  0.5862551331436450
  0.4289038585337934  0.7269558048484086  0.5862551331436450
  0.4289038518232928  0.7705731874548007  0.5862551331436450
  0.4289038451151370  0.8141904140658909  0.5862551331436450
  0.4289038384183357  0.8578077966722830  0.5862551331436450
  0.4289038317078280  0.9014251792786752  0.5862551331436450
  0.4289038249973274  0.9450425618850673  0.5862551331436450
  0.4725212323142358  0.5524863913955969  0.5862551331436450
  0.4725212256151252  0.5961037350110701  0.5862551331436450
  0.4725212189160146  0.6397210786265433  0.5862551331436450
  0.4725212122078162  0.6833385002238543  0.5862551331436450
  0.4725212055063963  0.7269558048484086  0.5862551331436450
  0.4725211987958957  0.7705731874548007  0.5862551331436450
  0.4725211920877399  0.8141904140658909  0.5862551331436450
  0.4725211853772393  0.8578077966722830  0.5862551331436450
  0.4725211786667316  0.9014251792786752  0.5862551331436450
  0.4725211719562310  0.9450425618850673  0.5862551331436450
  0.5161385725740288  0.5961037350110701  0.5862551331436450
  0.5161385658749182  0.6397210786265433  0.5862551331436450
  0.5161385591667198  0.6833385002238543  0.5862551331436450
  0.5161385524652999  0.7269558048484086  0.5862551331436450
  0.5161385457547993  0.7705731874548007  0.5862551331436450
  0.5161385390466435  0.8141904140658909  0.5862551331436450
  0.5161385323361429  0.8578077966722830  0.5862551331436450
  0.5161385256393345  0.9014251792786752  0.5862551331436450
  0.5161385189288339  0.9450425618850673  0.5862551331436450
  0.5597559128338219  0.6397210786265433  0.5862551331436450
  0.5597559061256234  0.6833385002238543  0.5862551331436450
  0.5597558994242036  0.7269558048484086  0.5862551331436450
  0.5597558927274022  0.7705731874548007  0.5862551331436450
  0.5597558860055472  0.8141904140658909  0.5862551331436450
  0.5597558793087458  0.8578077966722830  0.5862551331436450
  0.5597558725982381  0.9014251792786752  0.5862551331436450
  0.5597558658877375  0.9450425618850673  0.5862551331436450
  0.6033732530982263  0.6833385002238543  0.5862551331436450
  0.6033732463968065  0.7269558048484086  0.5862551331436450
  0.6033732396863059  0.7705731874548007  0.5862551331436450
  0.6033732329781500  0.8141904140658909  0.5862551331436450
  0.6033732262676494  0.8578077966722830  0.5862551331436450
  0.6033732195571488  0.9014251792786752  0.5862551331436450
  0.6033732128466411  0.9450425618850673  0.5862551331436450
  0.6469905933557101  0.7269558048484086  0.5862551331436450
  0.6469905866452095  0.7705731874548007  0.5862551331436450
  0.6469905799370537  0.8141904140658909  0.5862551331436450
  0.6469905732265531  0.8578077966722830  0.5862551331436450
  0.6469905665297517  0.9014251792786752  0.5862551331436450
  0.6469905598192440  0.9450425618850673  0.5862551331436450
  0.6906079336178124  0.7705731874548007  0.5862551331436450
  0.6906079268959573  0.8141904140658909  0.5862551331436450
  0.6906079201991560  0.8578077966722830  0.5862551331436450
  0.6906079134886554  0.9014251792786752  0.5862551331436450
  0.6906079067781477  0.9450425618850673  0.5862551331436450
  0.7342253128685599  0.8141904140658909  0.5862551331436450
  0.7342253061580593  0.8578077966722830  0.5862551331436450
  0.7342252994475587  0.9014251792786752  0.5862551331436450
  0.7342252927370509  0.9450425618850673  0.5862551331436450
  0.7778426141169632  0.8578077966722830  0.5862551331436450
  0.7778426074201619  0.9014251792786752  0.5862551331436450
  0.7778426007096542  0.9450425618850673  0.5862551331436450
  0.8214599933790652  0.9014251792786752  0.5862551331436450
  0.8214599866685575  0.9450425618850673  0.5862551331436450
  0.0363477864858552  0.1599302696566340  0.4137448966294386
  0.0363477797819129  0.2035476230158864  0.4137448966294386
  0.0363477730691031  0.2471649666313596  0.4137448966294386
  0.0363477663620841  0.2907823102310161  0.4137448966294386
  0.0363477596612327  0.3343996733498571  0.4137448966294386
  0.0363477529405145  0.3780170169495136  0.4137448966294386
  0.0363477462413968  0.4216343605649868  0.4137448966294386
  0.0363477395422862  0.4652517041804671  0.4137448966294386
  0.0363477328294763  0.5088690477959403  0.4137448966294386
  0.0363477261224574  0.5524863913955969  0.4137448966294386
  0.0363477194233468  0.5961037350110701  0.4137448966294386
  0.0363477127105298  0.6397210786265433  0.4137448966294386
  0.0363477060023385  0.6833385002238543  0.4137448966294386
  0.0363476993009186  0.7269558048484086  0.4137448966294386
  0.0363476925904109  0.7705731874548007  0.4137448966294386
  0.0363476858822622  0.8141904140658909  0.4137448966294386
  0.0363476791717616  0.8578077966722830  0.4137448966294386
  0.0363476724749532  0.9014251792786752  0.4137448966294386
  0.0799651358831142  0.1599302696566340  0.4137448966294386
  0.0799651291791790  0.2035476230158864  0.4137448966294386
  0.0799651224663620  0.2471649666313596  0.4137448966294386
  0.0799651157593431  0.2907823102310161  0.4137448966294386
  0.0799651090584916  0.3343996733498571  0.4137448966294386
  0.0799651023514727  0.3780170169495136  0.4137448966294386
  0.0799650956386628  0.4216343605649868  0.4137448966294386
  0.0799650889395451  0.4652517041804671  0.4137448966294386
  0.0799650822404345  0.5088690477959403  0.4137448966294386
  0.0799650755197163  0.5524863913955969  0.4137448966294386
  0.0799650688206057  0.5961037350110701  0.4137448966294386
  0.0799650621214951  0.6397210786265433  0.4137448966294386
  0.0799650553995974  0.6833385002238543  0.4137448966294386
  0.0799650486981776  0.7269558048484086  0.4137448966294386
  0.0799650420013762  0.7705731874548007  0.4137448966294386
  0.0799650352795211  0.8141904140658909  0.4137448966294386
  0.0799650285827198  0.8578077966722830  0.4137448966294386
  0.0799650218722121  0.9014251792786752  0.4137448966294386
  0.0799650151617115  0.9450425618850673  0.4137448966294386
  0.1235824810147932  0.2035476230158864  0.4137448966294386
  0.1235824743156826  0.2471649666313596  0.4137448966294386
  0.1235824675949573  0.2907823102310161  0.4137448966294386
  0.1235824608941059  0.3343996733498571  0.4137448966294386
  0.1235824541870869  0.3780170169495136  0.4137448966294386
  0.1235824474879763  0.4216343605649868  0.4137448966294386
  0.1235824407751664  0.4652517041804671  0.4137448966294386
  0.1235824340760487  0.5088690477959403  0.4137448966294386
  0.1235824273553305  0.5524863913955969  0.4137448966294386
  0.1235824206562199  0.5961037350110701  0.4137448966294386
  0.1235824139571093  0.6397210786265433  0.4137448966294386
  0.1235824072489109  0.6833385002238543  0.4137448966294386
  0.1235824005474910  0.7269558048484086  0.4137448966294386
  0.1235823938369904  0.7705731874548007  0.4137448966294386
  0.1235823871288346  0.8141904140658909  0.4137448966294386
  0.1235823804183340  0.8578077966722830  0.4137448966294386
  0.1235823737078334  0.9014251792786752  0.4137448966294386
  0.1235823669973257  0.9450425618850673  0.4137448966294386
  0.1671998115211579  0.2471649666313596  0.4137448966294386
  0.1671998243072892  0.2907823102310161  0.4137448966294386
  0.1671997981132876  0.3343996733498571  0.4137448966294386
  0.1671997914062615  0.3780170169495136  0.4137448966294386
  0.1671998042003011  0.4216343605649868  0.4137448966294386
  0.1671997974874913  0.4652517041804671  0.4137448966294386
  0.1671997712815312  0.5088690477959403  0.4137448966294386
  0.1671997840813617  0.5524863913955969  0.4137448966294386
  0.1671997578754016  0.5961037350110701  0.4137448966294386
  0.1671997511625847  0.6397210786265433  0.4137448966294386
  0.1671997444543933  0.6833385002238543  0.4137448966294386
  0.1671997377529735  0.7269558048484086  0.4137448966294386
  0.1671997505493152  0.7705731874548007  0.4137448966294386
  0.1671997438411665  0.8141904140658909  0.4137448966294386
  0.1671997176375086  0.8578077966722830  0.4137448966294386
  0.1671997304201582  0.9014251792786752  0.4137448966294386
  0.1671997042165074  0.9450425618850673  0.4137448966294386
  0.2108171712798921  0.2907823102310161  0.4137448966294386
  0.2108171645790407  0.3343996733498571  0.4137448966294386
  0.2108171578583224  0.3780170169495136  0.4137448966294386
  0.2108171511592047  0.4216343605649868  0.4137448966294386
  0.2108171444600941  0.4652517041804671  0.4137448966294386
  0.2108171377472843  0.5088690477959403  0.4137448966294386
  0.2108171310402653  0.5524863913955969  0.4137448966294386
  0.2108171243411547  0.5961037350110701  0.4137448966294386
  0.2108171176283449  0.6397210786265433  0.4137448966294386
  0.2108171109201464  0.6833385002238543  0.4137448966294386
  0.2108171042187266  0.7269558048484086  0.4137448966294386
  0.2108170975082260  0.7705731874548007  0.4137448966294386
  0.2108170908000702  0.8141904140658909  0.4137448966294386
  0.2108170840895696  0.8578077966722830  0.4137448966294386
  0.2108170773927611  0.9014251792786752  0.4137448966294386
  0.2108170706822605  0.9450425618850673  0.4137448966294386
  0.2544345115379443  0.3343996733498571  0.4137448966294386
  0.2544345048309253  0.3780170169495136  0.4137448966294386
  0.2544344981181084  0.4216343605649868  0.4137448966294386
  0.2544344914189978  0.4652517041804671  0.4137448966294386
  0.2544344847198872  0.5088690477959403  0.4137448966294386
  0.2544344779991690  0.5524863913955969  0.4137448966294386
  0.2544344713000584  0.5961037350110701  0.4137448966294386
  0.2544344646009478  0.6397210786265433  0.4137448966294386
  0.2544344578790501  0.6833385002238543  0.4137448966294386
  0.2544344511776302  0.7269558048484086  0.4137448966294386
  0.2544344444808218  0.7705731874548007  0.4137448966294386
  0.2544344377589738  0.8141904140658909  0.4137448966294386
  0.2544344310621725  0.8578077966722830  0.4137448966294386
  0.2544344243516647  0.9014251792786752  0.4137448966294386
  0.2544344176411641  0.9450425618850673  0.4137448966294386
  0.2980518517898290  0.3780170169495136  0.4137448966294386
  0.2980518450907113  0.4216343605649868  0.4137448966294386
  0.2980518383779014  0.4652517041804671  0.4137448966294386
  0.2980518316787908  0.5088690477959403  0.4137448966294386
  0.2980518249717719  0.5524863913955969  0.4137448966294386
  0.2980518182589620  0.5961037350110701  0.4137448966294386
  0.2980518115598514  0.6397210786265433  0.4137448966294386
  0.2980518048516529  0.6833385002238543  0.4137448966294386
  0.2980517981502331  0.7269558048484086  0.4137448966294386
  0.2980517914397325  0.7705731874548007  0.4137448966294386
  0.2980517847315767  0.8141904140658909  0.4137448966294386
  0.2980517780210761  0.8578077966722830  0.4137448966294386
  0.2980517713105684  0.9014251792786752  0.4137448966294386
  0.2980517646137670  0.9450425618850673  0.4137448966294386
  0.3416692115427722  0.4216343605649868  0.4137448966294386
  0.3416692048436545  0.4652517041804671  0.4137448966294386
  0.3416691981445439  0.5088690477959403  0.4137448966294386
  0.3416691914238257  0.5524863913955969  0.4137448966294386
  0.3416691847247151  0.5961037350110701  0.4137448966294386
  0.3416691780256045  0.6397210786265433  0.4137448966294386
  0.3416691713037068  0.6833385002238543  0.4137448966294386
  0.3416691646159862  0.7269558048484086  0.4137448966294386
  0.3416691579054856  0.7705731874548007  0.4137448966294386
  0.3416691511973298  0.8141904140658909  0.4137448966294386
  0.3416691444868292  0.8578077966722830  0.4137448966294386
  0.3416691377763215  0.9014251792786752  0.4137448966294386
  0.3416691310658209  0.9450425618850673  0.4137448966294386
  0.3852865518025581  0.4652517041804671  0.4137448966294386
  0.3852865451034475  0.5088690477959403  0.4137448966294386
  0.3852865383964286  0.5524863913955969  0.4137448966294386
  0.3852865316836187  0.5961037350110701  0.4137448966294386
  0.3852865249845081  0.6397210786265433  0.4137448966294386
  0.3852865182763097  0.6833385002238543  0.4137448966294386
  0.3852865115748898  0.7269558048484086  0.4137448966294386
  0.3852865048643892  0.7705731874548007  0.4137448966294386
  0.3852864981562334  0.8141904140658909  0.4137448966294386
  0.3852864914457328  0.8578077966722830  0.4137448966294386
  0.3852864847352251  0.9014251792786752  0.4137448966294386
  0.3852864780384238  0.9450425618850673  0.4137448966294386
  0.4289038920623511  0.5088690477959403  0.4137448966294386
  0.4289038853553322  0.5524863913955969  0.4137448966294386
  0.4289038786562216  0.5961037350110701  0.4137448966294386
  0.4289038719434117  0.6397210786265433  0.4137448966294386
  0.4289038652352133  0.6833385002238543  0.4137448966294386
  0.4289038585337934  0.7269558048484086  0.4137448966294386
  0.4289038518232928  0.7705731874548007  0.4137448966294386
  0.4289038451151370  0.8141904140658909  0.4137448966294386
  0.4289038384183357  0.8578077966722830  0.4137448966294386
  0.4289038317078280  0.9014251792786752  0.4137448966294386
  0.4289038249973274  0.9450425618850673  0.4137448966294386
  0.4725212323142358  0.5524863913955969  0.4137448966294386
  0.4725212256151252  0.5961037350110701  0.4137448966294386
  0.4725212189160146  0.6397210786265433  0.4137448966294386
  0.4725212122078162  0.6833385002238543  0.4137448966294386
  0.4725212055063963  0.7269558048484086  0.4137448966294386
  0.4725211987958957  0.7705731874548007  0.4137448966294386
  0.4725211920877399  0.8141904140658909  0.4137448966294386
  0.4725211853772393  0.8578077966722830  0.4137448966294386
  0.4725211786667316  0.9014251792786752  0.4137448966294386
  0.4725211719562310  0.9450425618850673  0.4137448966294386
  0.5161385725740288  0.5961037350110701  0.4137448966294386
  0.5161385658749182  0.6397210786265433  0.4137448966294386
  0.5161385591667198  0.6833385002238543  0.4137448966294386
  0.5161385524652999  0.7269558048484086  0.4137448966294386
  0.5161385457547993  0.7705731874548007  0.4137448966294386
  0.5161385390466435  0.8141904140658909  0.4137448966294386
  0.5161385323361429  0.8578077966722830  0.4137448966294386
  0.5161385256393345  0.9014251792786752  0.4137448966294386
  0.5161385189288339  0.9450425618850673  0.4137448966294386
  0.5597559128338219  0.6397210786265433  0.4137448966294386
  0.5597559061256234  0.6833385002238543  0.4137448966294386
  0.5597558994242036  0.7269558048484086  0.4137448966294386
  0.5597558927274022  0.7705731874548007  0.4137448966294386
  0.5597558860055472  0.8141904140658909  0.4137448966294386
  0.5597558793087458  0.8578077966722830  0.4137448966294386
  0.5597558725982381  0.9014251792786752  0.4137448966294386
  0.5597558658877375  0.9450425618850673  0.4137448966294386
  0.6033732530982263  0.6833385002238543  0.4137448966294386
  0.6033732463968065  0.7269558048484086  0.4137448966294386
  0.6033732396863059  0.7705731874548007  0.4137448966294386
  0.6033732329781500  0.8141904140658909  0.4137448966294386
  0.6033732262676494  0.8578077966722830  0.4137448966294386
  0.6033732195571488  0.9014251792786752  0.4137448966294386
  0.6033732128466411  0.9450425618850673  0.4137448966294386
  0.6469905933557101  0.7269558048484086  0.4137448966294386
  0.6469905866452095  0.7705731874548007  0.4137448966294386
  0.6469905799370537  0.8141904140658909  0.4137448966294386
  0.6469905732265531  0.8578077966722830  0.4137448966294386
  0.6469905665297517  0.9014251792786752  0.4137448966294386
  0.6469905598192440  0.9450425618850673  0.4137448966294386
  0.6906079336178124  0.7705731874548007  0.4137448966294386
  0.6906079268959573  0.8141904140658909  0.4137448966294386
  0.6906079201991560  0.8578077966722830  0.4137448966294386
  0.6906079134886554  0.9014251792786752  0.4137448966294386
  0.6906079067781477  0.9450425618850673  0.4137448966294386
  0.7342253128685599  0.8141904140658909  0.4137448966294386
  0.7342253061580593  0.8578077966722830  0.4137448966294386
  0.7342252994475587  0.9014251792786752  0.4137448966294386
  0.7342252927370509  0.9450425618850673  0.4137448966294386
  0.7778426141169632  0.8578077966722830  0.4137448966294386
  0.7778426074201619  0.9014251792786752  0.4137448966294386
  0.7778426007096542  0.9450425618850673  0.4137448966294386
  0.8214599933790652  0.9014251792786752  0.4137448966294386
  0.8214599866685575  0.9450425618850673  0.4137448966294386

  0.00000000E+00  0.00000000E+00  0.00000000E+00
  0.00000000E+00  0.00000000E+00  0.00000000E+00
  0.00000000E+00  0.00000000E+00  0.00000000E+00
  0.00000000E+00  0.00000000E+00  0.00000000E+00
  0.00000000E+00  0.00000000E+00  0.00000000E+00
  0.00000000E+00  0.00000000E+00  0.00000000E+00
  0.00000000E+00  0.00000000E+00  0.00000000E+00
  0.00000000E+00  0.00000000E+00  0.00000000E+00
  0.00000000E+00  0.00000000E+00  0.00000000E+00
  0.00000000E+00  0.00000000E+00  0.00000000E+00
  0.00000000E+00  0.00000000E+00  0.00000000E+00
  0.00000000E+00  0.00000000E+00  0.00000000E+00
  0.00000000E+00  0.00000000E+00  0.00000000E+00
  0.00000000E+00  0.00000000E+00  0.00000000E+00
  0.00000000E+00  0.00000000E+00  0.00000000E+00
  0.00000000E+00  0.00000000E+00  0.00000000E+00
  0.00000000E+00  0.00000000E+00  0.00000000E+00
  0.00000000E+00  0.00000000E+00  0.00000000E+00
  0.00000000E+00  0.00000000E+00  0.00000000E+00
  0.00000000E+00  0.00000000E+00  0.00000000E+00
  0.00000000E+00  0.00000000E+00  0.00000000E+00
  0.00000000E+00  0.00000000E+00  0.00000000E+00
  0.00000000E+00  0.00000000E+00  0.00000000E+00
  0.00000000E+00  0.00000000E+00  0.00000000E+00
  0.00000000E+00  0.00000000E+00  0.00000000E+00
  0.00000000E+00  0.00000000E+00  0.00000000E+00
  0.00000000E+00  0.00000000E+00  0.00000000E+00
  0.00000000E+00  0.00000000E+00  0.00000000E+00
  0.00000000E+00  0.00000000E+00  0.00000000E+00
  0.00000000E+00  0.00000000E+00  0.00000000E+00
  0.00000000E+00  0.00000000E+00  0.00000000E+00
  0.00000000E+00  0.00000000E+00  0.00000000E+00
  0.00000000E+00  0.00000000E+00  0.00000000E+00
  0.00000000E+00  0.00000000E+00  0.00000000E+00
  0.00000000E+00  0.00000000E+00  0.00000000E+00
  0.00000000E+00  0.00000000E+00  0.00000000E+00
  0.00000000E+00  0.00000000E+00  0.00000000E+00
  0.00000000E+00  0.00000000E+00  0.00000000E+00
  0.00000000E+00  0.00000000E+00  0.00000000E+00
  0.00000000E+00  0.00000000E+00  0.00000000E+00
  0.00000000E+00  0.00000000E+00  0.00000000E+00
  0.00000000E+00  0.00000000E+00  0.00000000E+00
  0.00000000E+00  0.00000000E+00  0.00000000E+00
  0.00000000E+00  0.00000000E+00  0.00000000E+00
  0.00000000E+00  0.00000000E+00  0.00000000E+00
  0.00000000E+00  0.00000000E+00  0.00000000E+00
  0.00000000E+00  0.00000000E+00  0.00000000E+00
  0.00000000E+00  0.00000000E+00  0.00000000E+00
  0.00000000E+00  0.00000000E+00  0.00000000E+00
  0.00000000E+00  0.00000000E+00  0.00000000E+00
  0.00000000E+00  0.00000000E+00  0.00000000E+00
  0.00000000E+00  0.00000000E+00  0.00000000E+00
  0.00000000E+00  0.00000000E+00  0.00000000E+00
  0.00000000E+00  0.00000000E+00  0.00000000E+00
  0.00000000E+00  0.00000000E+00  0.00000000E+00
  0.00000000E+00  0.00000000E+00  0.00000000E+00
  0.00000000E+00  0.00000000E+00  0.00000000E+00
  0.00000000E+00  0.00000000E+00  0.00000000E+00
  0.00000000E+00  0.00000000E+00  0.00000000E+00
  0.00000000E+00  0.00000000E+00  0.00000000E+00
  0.00000000E+00  0.00000000E+00  0.00000000E+00
  0.00000000E+00  0.00000000E+00  0.00000000E+00
  0.00000000E+00  0.00000000E+00  0.00000000E+00
  0.00000000E+00  0.00000000E+00  0.00000000E+00
  0.00000000E+00  0.00000000E+00  0.00000000E+00
  0.00000000E+00  0.00000000E+00  0.00000000E+00
  0.00000000E+00  0.00000000E+00  0.00000000E+00
  0.00000000E+00  0.00000000E+00  0.00000000E+00
  0.00000000E+00  0.00000000E+00  0.00000000E+00
  0.00000000E+00  0.00000000E+00  0.00000000E+00
  0.00000000E+00  0.00000000E+00  0.00000000E+00
  0.00000000E+00  0.00000000E+00  0.00000000E+00
  0.00000000E+00  0.00000000E+00  0.00000000E+00
  0.00000000E+00  0.00000000E+00  0.00000000E+00
  0.00000000E+00  0.00000000E+00  0.00000000E+00
  0.00000000E+00  0.00000000E+00  0.00000000E+00
  0.00000000E+00  0.00000000E+00  0.00000000E+00
  0.00000000E+00  0.00000000E+00  0.00000000E+00
  0.00000000E+00  0.00000000E+00  0.00000000E+00
  0.00000000E+00  0.00000000E+00  0.00000000E+00
  0.00000000E+00  0.00000000E+00  0.00000000E+00
  0.00000000E+00  0.00000000E+00  0.00000000E+00
  0.00000000E+00  0.00000000E+00  0.00000000E+00
  0.00000000E+00  0.00000000E+00  0.00000000E+00
  0.00000000E+00  0.00000000E+00  0.00000000E+00
  0.00000000E+00  0.00000000E+00  0.00000000E+00
  0.00000000E+00  0.00000000E+00  0.00000000E+00
  0.00000000E+00  0.00000000E+00  0.00000000E+00
  0.00000000E+00  0.00000000E+00  0.00000000E+00
  0.00000000E+00  0.00000000E+00  0.00000000E+00
  0.00000000E+00  0.00000000E+00  0.00000000E+00
  0.00000000E+00  0.00000000E+00  0.00000000E+00
  0.00000000E+00  0.00000000E+00  0.00000000E+00
  0.00000000E+00  0.00000000E+00  0.00000000E+00
  0.00000000E+00  0.00000000E+00  0.00000000E+00
  0.00000000E+00  0.00000000E+00  0.00000000E+00
  0.00000000E+00  0.00000000E+00  0.00000000E+00
  0.00000000E+00  0.00000000E+00  0.00000000E+00
  0.00000000E+00  0.00000000E+00  0.00000000E+00
  0.00000000E+00  0.00000000E+00  0.00000000E+00
  0.00000000E+00  0.00000000E+00  0.00000000E+00
  0.00000000E+00  0.00000000E+00  0.00000000E+00
  0.00000000E+00  0.00000000E+00  0.00000000E+00
  0.00000000E+00  0.00000000E+00  0.00000000E+00
  0.00000000E+00  0.00000000E+00  0.00000000E+00
  0.00000000E+00  0.00000000E+00  0.00000000E+00
  0.00000000E+00  0.00000000E+00  0.00000000E+00
  0.00000000E+00  0.00000000E+00  0.00000000E+00
  0.00000000E+00  0.00000000E+00  0.00000000E+00
  0.00000000E+00  0.00000000E+00  0.00000000E+00
  0.00000000E+00  0.00000000E+00  0.00000000E+00
  0.00000000E+00  0.00000000E+00  0.00000000E+00
  0.00000000E+00  0.00000000E+00  0.00000000E+00
  0.00000000E+00  0.00000000E+00  0.00000000E+00
  0.00000000E+00  0.00000000E+00  0.00000000E+00
  0.00000000E+00  0.00000000E+00  0.00000000E+00
  0.00000000E+00  0.00000000E+00  0.00000000E+00
  0.00000000E+00  0.00000000E+00  0.00000000E+00
  0.00000000E+00  0.00000000E+00  0.00000000E+00
  0.00000000E+00  0.00000000E+00  0.00000000E+00
  0.00000000E+00  0.00000000E+00  0.00000000E+00
  0.00000000E+00  0.00000000E+00  0.00000000E+00
  0.00000000E+00  0.00000000E+00  0.00000000E+00
  0.00000000E+00  0.00000000E+00  0.00000000E+00
  0.00000000E+00  0.00000000E+00  0.00000000E+00
  0.00000000E+00  0.00000000E+00  0.00000000E+00
  0.00000000E+00  0.00000000E+00  0.00000000E+00
  0.00000000E+00  0.00000000E+00  0.00000000E+00
  0.00000000E+00  0.00000000E+00  0.00000000E+00
  0.00000000E+00  0.00000000E+00  0.00000000E+00
  0.00000000E+00  0.00000000E+00  0.00000000E+00
  0.00000000E+00  0.00000000E+00  0.00000000E+00
  0.00000000E+00  0.00000000E+00  0.00000000E+00
  0.00000000E+00  0.00000000E+00  0.00000000E+00
  0.00000000E+00  0.00000000E+00  0.00000000E+00
  0.00000000E+00  0.00000000E+00  0.00000000E+00
  0.00000000E+00  0.00000000E+00  0.00000000E+00
  0.00000000E+00  0.00000000E+00  0.00000000E+00
  0.00000000E+00  0.00000000E+00  0.00000000E+00
  0.00000000E+00  0.00000000E+00  0.00000000E+00
  0.00000000E+00  0.00000000E+00  0.00000000E+00
  0.00000000E+00  0.00000000E+00  0.00000000E+00
  0.00000000E+00  0.00000000E+00  0.00000000E+00
  0.00000000E+00  0.00000000E+00  0.00000000E+00
  0.00000000E+00  0.00000000E+00  0.00000000E+00
  0.00000000E+00  0.00000000E+00  0.00000000E+00
  0.00000000E+00  0.00000000E+00  0.00000000E+00
  0.00000000E+00  0.00000000E+00  0.00000000E+00
  0.00000000E+00  0.00000000E+00  0.00000000E+00
  0.00000000E+00  0.00000000E+00  0.00000000E+00
  0.00000000E+00  0.00000000E+00  0.00000000E+00
  0.00000000E+00  0.00000000E+00  0.00000000E+00
  0.00000000E+00  0.00000000E+00  0.00000000E+00
  0.00000000E+00  0.00000000E+00  0.00000000E+00
  0.00000000E+00  0.00000000E+00  0.00000000E+00
  0.00000000E+00  0.00000000E+00  0.00000000E+00
  0.00000000E+00  0.00000000E+00  0.00000000E+00
  0.00000000E+00  0.00000000E+00  0.00000000E+00
  0.00000000E+00  0.00000000E+00  0.00000000E+00
  0.00000000E+00  0.00000000E+00  0.00000000E+00
  0.00000000E+00  0.00000000E+00  0.00000000E+00
  0.00000000E+00  0.00000000E+00  0.00000000E+00
  0.00000000E+00  0.00000000E+00  0.00000000E+00
  0.00000000E+00  0.00000000E+00  0.00000000E+00
  0.00000000E+00  0.00000000E+00  0.00000000E+00
  0.00000000E+00  0.00000000E+00  0.00000000E+00
  0.00000000E+00  0.00000000E+00  0.00000000E+00
  0.00000000E+00  0.00000000E+00  0.00000000E+00
  0.00000000E+00  0.00000000E+00  0.00000000E+00
  0.00000000E+00  0.00000000E+00  0.00000000E+00
  0.00000000E+00  0.00000000E+00  0.00000000E+00
  0.00000000E+00  0.00000000E+00  0.00000000E+00
  0.00000000E+00  0.00000000E+00  0.00000000E+00
  0.00000000E+00  0.00000000E+00  0.00000000E+00
  0.00000000E+00  0.00000000E+00  0.00000000E+00
  0.00000000E+00  0.00000000E+00  0.00000000E+00
  0.00000000E+00  0.00000000E+00  0.00000000E+00
  0.00000000E+00  0.00000000E+00  0.00000000E+00
  0.00000000E+00  0.00000000E+00  0.00000000E+00
  0.00000000E+00  0.00000000E+00  0.00000000E+00
  0.00000000E+00  0.00000000E+00  0.00000000E+00
  0.00000000E+00  0.00000000E+00  0.00000000E+00
  0.00000000E+00  0.00000000E+00  0.00000000E+00
  0.00000000E+00  0.00000000E+00  0.00000000E+00
  0.00000000E+00  0.00000000E+00  0.00000000E+00
  0.00000000E+00  0.00000000E+00  0.00000000E+00
  0.00000000E+00  0.00000000E+00  0.00000000E+00
  0.00000000E+00  0.00000000E+00  0.00000000E+00
  0.00000000E+00  0.00000000E+00  0.00000000E+00
  0.00000000E+00  0.00000000E+00  0.00000000E+00
  0.00000000E+00  0.00000000E+00  0.00000000E+00
  0.00000000E+00  0.00000000E+00  0.00000000E+00
  0.00000000E+00  0.00000000E+00  0.00000000E+00
  0.00000000E+00  0.00000000E+00  0.00000000E+00
  0.00000000E+00  0.00000000E+00  0.00000000E+00
  0.00000000E+00  0.00000000E+00  0.00000000E+00
  0.00000000E+00  0.00000000E+00  0.00000000E+00
  0.00000000E+00  0.00000000E+00  0.00000000E+00
  0.00000000E+00  0.00000000E+00  0.00000000E+00
  0.00000000E+00  0.00000000E+00  0.00000000E+00
  0.00000000E+00  0.00000000E+00  0.00000000E+00
  0.00000000E+00  0.00000000E+00  0.00000000E+00
  0.00000000E+00  0.00000000E+00  0.00000000E+00
  0.00000000E+00  0.00000000E+00  0.00000000E+00
  0.00000000E+00  0.00000000E+00  0.00000000E+00
  0.00000000E+00  0.00000000E+00  0.00000000E+00
  0.00000000E+00  0.00000000E+00  0.00000000E+00
  0.00000000E+00  0.00000000E+00  0.00000000E+00
  0.00000000E+00  0.00000000E+00  0.00000000E+00
  0.00000000E+00  0.00000000E+00  0.00000000E+00
  0.00000000E+00  0.00000000E+00  0.00000000E+00
  0.00000000E+00  0.00000000E+00  0.00000000E+00
  0.00000000E+00  0.00000000E+00  0.00000000E+00
  0.00000000E+00  0.00000000E+00  0.00000000E+00
  0.00000000E+00  0.00000000E+00  0.00000000E+00
  0.00000000E+00  0.00000000E+00  0.00000000E+00
  0.00000000E+00  0.00000000E+00  0.00000000E+00
  0.00000000E+00  0.00000000E+00  0.00000000E+00
  0.00000000E+00  0.00000000E+00  0.00000000E+00
  0.00000000E+00  0.00000000E+00  0.00000000E+00
  0.00000000E+00  0.00000000E+00  0.00000000E+00
  0.00000000E+00  0.00000000E+00  0.00000000E+00
  0.00000000E+00  0.00000000E+00  0.00000000E+00
  0.00000000E+00  0.00000000E+00  0.00000000E+00
  0.00000000E+00  0.00000000E+00  0.00000000E+00
  0.00000000E+00  0.00000000E+00  0.00000000E+00
  0.00000000E+00  0.00000000E+00  0.00000000E+00
  0.00000000E+00  0.00000000E+00  0.00000000E+00
  0.00000000E+00  0.00000000E+00  0.00000000E+00
  0.00000000E+00  0.00000000E+00  0.00000000E+00
  0.00000000E+00  0.00000000E+00  0.00000000E+00
  0.00000000E+00  0.00000000E+00  0.00000000E+00
  0.00000000E+00  0.00000000E+00  0.00000000E+00
  0.00000000E+00  0.00000000E+00  0.00000000E+00
  0.00000000E+00  0.00000000E+00  0.00000000E+00
  0.00000000E+00  0.00000000E+00  0.00000000E+00
  0.00000000E+00  0.00000000E+00  0.00000000E+00
  0.00000000E+00  0.00000000E+00  0.00000000E+00
  0.00000000E+00  0.00000000E+00  0.00000000E+00
  0.00000000E+00  0.00000000E+00  0.00000000E+00
  0.00000000E+00  0.00000000E+00  0.00000000E+00
  0.00000000E+00  0.00000000E+00  0.00000000E+00
  0.00000000E+00  0.00000000E+00  0.00000000E+00
  0.00000000E+00  0.00000000E+00  0.00000000E+00
  0.00000000E+00  0.00000000E+00  0.00000000E+00
  0.00000000E+00  0.00000000E+00  0.00000000E+00
  0.00000000E+00  0.00000000E+00  0.00000000E+00
  0.00000000E+00  0.00000000E+00  0.00000000E+00
  0.00000000E+00  0.00000000E+00  0.00000000E+00
  0.00000000E+00  0.00000000E+00  0.00000000E+00
  0.00000000E+00  0.00000000E+00  0.00000000E+00
  0.00000000E+00  0.00000000E+00  0.00000000E+00
  0.00000000E+00  0.00000000E+00  0.00000000E+00
  0.00000000E+00  0.00000000E+00  0.00000000E+00
  0.00000000E+00  0.00000000E+00  0.00000000E+00
  0.00000000E+00  0.00000000E+00  0.00000000E+00
  0.00000000E+00  0.00000000E+00  0.00000000E+00
  0.00000000E+00  0.00000000E+00  0.00000000E+00
  0.00000000E+00  0.00000000E+00  0.00000000E+00
  0.00000000E+00  0.00000000E+00  0.00000000E+00
  0.00000000E+00  0.00000000E+00  0.00000000E+00
  0.00000000E+00  0.00000000E+00  0.00000000E+00
  0.00000000E+00  0.00000000E+00  0.00000000E+00
  0.00000000E+00  0.00000000E+00  0.00000000E+00
  0.00000000E+00  0.00000000E+00  0.00000000E+00
  0.00000000E+00  0.00000000E+00  0.00000000E+00
  0.00000000E+00  0.00000000E+00  0.00000000E+00
  0.00000000E+00  0.00000000E+00  0.00000000E+00
  0.00000000E+00  0.00000000E+00  0.00000000E+00
  0.00000000E+00  0.00000000E+00  0.00000000E+00
  0.00000000E+00  0.00000000E+00  0.00000000E+00
  0.00000000E+00  0.00000000E+00  0.00000000E+00
  0.00000000E+00  0.00000000E+00  0.00000000E+00
  0.00000000E+00  0.00000000E+00  0.00000000E+00
  0.00000000E+00  0.00000000E+00  0.00000000E+00
  0.00000000E+00  0.00000000E+00  0.00000000E+00
  0.00000000E+00  0.00000000E+00  0.00000000E+00
  0.00000000E+00  0.00000000E+00  0.00000000E+00
  0.00000000E+00  0.00000000E+00  0.00000000E+00
  0.00000000E+00  0.00000000E+00  0.00000000E+00
  0.00000000E+00  0.00000000E+00  0.00000000E+00
  0.00000000E+00  0.00000000E+00  0.00000000E+00
  0.00000000E+00  0.00000000E+00  0.00000000E+00
  0.00000000E+00  0.00000000E+00  0.00000000E+00
  0.00000000E+00  0.00000000E+00  0.00000000E+00
  0.00000000E+00  0.00000000E+00  0.00000000E+00
  0.00000000E+00  0.00000000E+00  0.00000000E+00
  0.00000000E+00  0.00000000E+00  0.00000000E+00
  0.00000000E+00  0.00000000E+00  0.00000000E+00
  0.00000000E+00  0.00000000E+00  0.00000000E+00
  0.00000000E+00  0.00000000E+00  0.00000000E+00
  0.00000000E+00  0.00000000E+00  0.00000000E+00
  0.00000000E+00  0.00000000E+00  0.00000000E+00
  0.00000000E+00  0.00000000E+00  0.00000000E+00
  0.00000000E+00  0.00000000E+00  0.00000000E+00
  0.00000000E+00  0.00000000E+00  0.00000000E+00
  0.00000000E+00  0.00000000E+00  0.00000000E+00
  0.00000000E+00  0.00000000E+00  0.00000000E+00
  0.00000000E+00  0.00000000E+00  0.00000000E+00
  0.00000000E+00  0.00000000E+00  0.00000000E+00
  0.00000000E+00  0.00000000E+00  0.00000000E+00
  0.00000000E+00  0.00000000E+00  0.00000000E+00
  0.00000000E+00  0.00000000E+00  0.00000000E+00
  0.00000000E+00  0.00000000E+00  0.00000000E+00
  0.00000000E+00  0.00000000E+00  0.00000000E+00
  0.00000000E+00  0.00000000E+00  0.00000000E+00
  0.00000000E+00  0.00000000E+00  0.00000000E+00
  0.00000000E+00  0.00000000E+00  0.00000000E+00
  0.00000000E+00  0.00000000E+00  0.00000000E+00
  0.00000000E+00  0.00000000E+00  0.00000000E+00
  0.00000000E+00  0.00000000E+00  0.00000000E+00
  0.00000000E+00  0.00000000E+00  0.00000000E+00
  0.00000000E+00  0.00000000E+00  0.00000000E+00
  0.00000000E+00  0.00000000E+00  0.00000000E+00
  0.00000000E+00  0.00000000E+00  0.00000000E+00
  0.00000000E+00  0.00000000E+00  0.00000000E+00
  0.00000000E+00  0.00000000E+00  0.00000000E+00
  0.00000000E+00  0.00000000E+00  0.00000000E+00
  0.00000000E+00  0.00000000E+00  0.00000000E+00
  0.00000000E+00  0.00000000E+00  0.00000000E+00
  0.00000000E+00  0.00000000E+00  0.00000000E+00
  0.00000000E+00  0.00000000E+00  0.00000000E+00
  0.00000000E+00  0.00000000E+00  0.00000000E+00
  0.00000000E+00  0.00000000E+00  0.00000000E+00
  0.00000000E+00  0.00000000E+00  0.00000000E+00
  0.00000000E+00  0.00000000E+00  0.00000000E+00
  0.00000000E+00  0.00000000E+00  0.00000000E+00
  0.00000000E+00  0.00000000E+00  0.00000000E+00
  0.00000000E+00  0.00000000E+00  0.00000000E+00
  0.00000000E+00  0.00000000E+00  0.00000000E+00
  0.00000000E+00  0.00000000E+00  0.00000000E+00
  0.00000000E+00  0.00000000E+00  0.00000000E+00
  0.00000000E+00  0.00000000E+00  0.00000000E+00
  0.00000000E+00  0.00000000E+00  0.00000000E+00
  0.00000000E+00  0.00000000E+00  0.00000000E+00
  0.00000000E+00  0.00000000E+00  0.00000000E+00
  0.00000000E+00  0.00000000E+00  0.00000000E+00
  0.00000000E+00  0.00000000E+00  0.00000000E+00
  0.00000000E+00  0.00000000E+00  0.00000000E+00
  0.00000000E+00  0.00000000E+00  0.00000000E+00
  0.00000000E+00  0.00000000E+00  0.00000000E+00
  0.00000000E+00  0.00000000E+00  0.00000000E+00
  0.00000000E+00  0.00000000E+00  0.00000000E+00
  0.00000000E+00  0.00000000E+00  0.00000000E+00
  0.00000000E+00  0.00000000E+00  0.00000000E+00
  0.00000000E+00  0.00000000E+00  0.00000000E+00
  0.00000000E+00  0.00000000E+00  0.00000000E+00
  0.00000000E+00  0.00000000E+00  0.00000000E+00
  0.00000000E+00  0.00000000E+00  0.00000000E+00
  0.00000000E+00  0.00000000E+00  0.00000000E+00
  0.00000000E+00  0.00000000E+00  0.00000000E+00
  0.00000000E+00  0.00000000E+00  0.00000000E+00
  0.00000000E+00  0.00000000E+00  0.00000000E+00
  0.00000000E+00  0.00000000E+00  0.00000000E+00
  0.00000000E+00  0.00000000E+00  0.00000000E+00
  0.00000000E+00  0.00000000E+00  0.00000000E+00
  0.00000000E+00  0.00000000E+00  0.00000000E+00
  0.00000000E+00  0.00000000E+00  0.00000000E+00
  0.00000000E+00  0.00000000E+00  0.00000000E+00
  0.00000000E+00  0.00000000E+00  0.00000000E+00
  0.00000000E+00  0.00000000E+00  0.00000000E+00
  0.00000000E+00  0.00000000E+00  0.00000000E+00
  0.00000000E+00  0.00000000E+00  0.00000000E+00
  0.00000000E+00  0.00000000E+00  0.00000000E+00
  0.00000000E+00  0.00000000E+00  0.00000000E+00
  0.00000000E+00  0.00000000E+00  0.00000000E+00
  0.00000000E+00  0.00000000E+00  0.00000000E+00
  0.00000000E+00  0.00000000E+00  0.00000000E+00
  0.00000000E+00  0.00000000E+00  0.00000000E+00
  0.00000000E+00  0.00000000E+00  0.00000000E+00
  0.00000000E+00  0.00000000E+00  0.00000000E+00
  0.00000000E+00  0.00000000E+00  0.00000000E+00
  0.00000000E+00  0.00000000E+00  0.00000000E+00
  0.00000000E+00  0.00000000E+00  0.00000000E+00
  0.00000000E+00  0.00000000E+00  0.00000000E+00
  0.00000000E+00  0.00000000E+00  0.00000000E+00
  0.00000000E+00  0.00000000E+00  0.00000000E+00
  0.00000000E+00  0.00000000E+00  0.00000000E+00
  0.00000000E+00  0.00000000E+00  0.00000000E+00
  0.00000000E+00  0.00000000E+00  0.00000000E+00
  0.00000000E+00  0.00000000E+00  0.00000000E+00
  0.00000000E+00  0.00000000E+00  0.00000000E+00
  0.00000000E+00  0.00000000E+00  0.00000000E+00
  0.00000000E+00  0.00000000E+00  0.00000000E+00
  0.00000000E+00  0.00000000E+00  0.00000000E+00
  0.00000000E+00  0.00000000E+00  0.00000000E+00
  0.00000000E+00  0.00000000E+00  0.00000000E+00
  0.00000000E+00  0.00000000E+00  0.00000000E+00
  0.00000000E+00  0.00000000E+00  0.00000000E+00
  0.00000000E+00  0.00000000E+00  0.00000000E+00
  0.00000000E+00  0.00000000E+00  0.00000000E+00
  0.00000000E+00  0.00000000E+00  0.00000000E+00
  0.00000000E+00  0.00000000E+00  0.00000000E+00
  0.00000000E+00  0.00000000E+00  0.00000000E+00
  0.00000000E+00  0.00000000E+00  0.00000000E+00
  0.00000000E+00  0.00000000E+00  0.00000000E+00
  0.00000000E+00  0.00000000E+00  0.00000000E+00
  0.00000000E+00  0.00000000E+00  0.00000000E+00
  0.00000000E+00  0.00000000E+00  0.00000000E+00
  0.00000000E+00  0.00000000E+00  0.00000000E+00
  0.00000000E+00  0.00000000E+00  0.00000000E+00
  0.00000000E+00  0.00000000E+00  0.00000000E+00
  0.00000000E+00  0.00000000E+00  0.00000000E+00
  0.00000000E+00  0.00000000E+00  0.00000000E+00
  0.00000000E+00  0.00000000E+00  0.00000000E+00
  0.00000000E+00  0.00000000E+00  0.00000000E+00
  0.00000000E+00  0.00000000E+00  0.00000000E+00
  0.00000000E+00  0.00000000E+00  0.00000000E+00
  0.00000000E+00  0.00000000E+00  0.00000000E+00
  0.00000000E+00  0.00000000E+00  0.00000000E+00
  0.00000000E+00  0.00000000E+00  0.00000000E+00
  0.00000000E+00  0.00000000E+00  0.00000000E+00
  0.00000000E+00  0.00000000E+00  0.00000000E+00
  0.00000000E+00  0.00000000E+00  0.00000000E+00
  0.00000000E+00  0.00000000E+00  0.00000000E+00
  0.00000000E+00  0.00000000E+00  0.00000000E+00
  0.00000000E+00  0.00000000E+00  0.00000000E+00
  0.00000000E+00  0.00000000E+00  0.00000000E+00
  0.00000000E+00  0.00000000E+00  0.00000000E+00
  0.00000000E+00  0.00000000E+00  0.00000000E+00
  0.00000000E+00  0.00000000E+00  0.00000000E+00
  0.00000000E+00  0.00000000E+00  0.00000000E+00
  0.00000000E+00  0.00000000E+00  0.00000000E+00
  0.00000000E+00  0.00000000E+00  0.00000000E+00
  0.00000000E+00  0.00000000E+00  0.00000000E+00
  0.00000000E+00  0.00000000E+00  0.00000000E+00
  0.00000000E+00  0.00000000E+00  0.00000000E+00
  0.00000000E+00  0.00000000E+00  0.00000000E+00
  0.00000000E+00  0.00000000E+00  0.00000000E+00
  0.00000000E+00  0.00000000E+00  0.00000000E+00
  0.00000000E+00  0.00000000E+00  0.00000000E+00
  0.00000000E+00  0.00000000E+00  0.00000000E+00
  0.00000000E+00  0.00000000E+00  0.00000000E+00
  0.00000000E+00  0.00000000E+00  0.00000000E+00
  0.00000000E+00  0.00000000E+00  0.00000000E+00
  0.00000000E+00  0.00000000E+00  0.00000000E+00
  0.00000000E+00  0.00000000E+00  0.00000000E+00
  0.00000000E+00  0.00000000E+00  0.00000000E+00
  0.00000000E+00  0.00000000E+00  0.00000000E+00
  0.00000000E+00  0.00000000E+00  0.00000000E+00
  0.00000000E+00  0.00000000E+00  0.00000000E+00
  0.00000000E+00  0.00000000E+00  0.00000000E+00
  0.00000000E+00  0.00000000E+00  0.00000000E+00
  0.00000000E+00  0.00000000E+00  0.00000000E+00
  0.00000000E+00  0.00000000E+00  0.00000000E+00
  0.00000000E+00  0.00000000E+00  0.00000000E+00
  0.00000000E+00  0.00000000E+00  0.00000000E+00
  0.00000000E+00  0.00000000E+00  0.00000000E+00
  0.00000000E+00  0.00000000E+00  0.00000000E+00
  0.00000000E+00  0.00000000E+00  0.00000000E+00
  0.00000000E+00  0.00000000E+00  0.00000000E+00
  0.00000000E+00  0.00000000E+00  0.00000000E+00
  0.00000000E+00  0.00000000E+00  0.00000000E+00
  0.00000000E+00  0.00000000E+00  0.00000000E+00
  0.00000000E+00  0.00000000E+00  0.00000000E+00
  0.00000000E+00  0.00000000E+00  0.00000000E+00
  0.00000000E+00  0.00000000E+00  0.00000000E+00
  0.00000000E+00  0.00000000E+00  0.00000000E+00
  0.00000000E+00  0.00000000E+00  0.00000000E+00
  0.00000000E+00  0.00000000E+00  0.00000000E+00
  0.00000000E+00  0.00000000E+00  0.00000000E+00
  0.00000000E+00  0.00000000E+00  0.00000000E+00
  0.00000000E+00  0.00000000E+00  0.00000000E+00
  0.00000000E+00  0.00000000E+00  0.00000000E+00
  0.00000000E+00  0.00000000E+00  0.00000000E+00
  0.00000000E+00  0.00000000E+00  0.00000000E+00
  0.00000000E+00  0.00000000E+00  0.00000000E+00
  0.00000000E+00  0.00000000E+00  0.00000000E+00
  0.00000000E+00  0.00000000E+00  0.00000000E+00
  0.00000000E+00  0.00000000E+00  0.00000000E+00
  0.00000000E+00  0.00000000E+00  0.00000000E+00
  0.00000000E+00  0.00000000E+00  0.00000000E+00
  0.00000000E+00  0.00000000E+00  0.00000000E+00
  0.00000000E+00  0.00000000E+00  0.00000000E+00
  0.00000000E+00  0.00000000E+00  0.00000000E+00
  0.00000000E+00  0.00000000E+00  0.00000000E+00
  0.00000000E+00  0.00000000E+00  0.00000000E+00
  0.00000000E+00  0.00000000E+00  0.00000000E+00
  0.00000000E+00  0.00000000E+00  0.00000000E+00
  0.00000000E+00  0.00000000E+00  0.00000000E+00
  0.00000000E+00  0.00000000E+00  0.00000000E+00
  0.00000000E+00  0.00000000E+00  0.00000000E+00
  0.00000000E+00  0.00000000E+00  0.00000000E+00
  0.00000000E+00  0.00000000E+00  0.00000000E+00
  0.00000000E+00  0.00000000E+00  0.00000000E+00
  0.00000000E+00  0.00000000E+00  0.00000000E+00
  0.00000000E+00  0.00000000E+00  0.00000000E+00
  0.00000000E+00  0.00000000E+00  0.00000000E+00
  0.00000000E+00  0.00000000E+00  0.00000000E+00
  0.00000000E+00  0.00000000E+00  0.00000000E+00
  0.00000000E+00  0.00000000E+00  0.00000000E+00
  0.00000000E+00  0.00000000E+00  0.00000000E+00
  0.00000000E+00  0.00000000E+00  0.00000000E+00
  0.00000000E+00  0.00000000E+00  0.00000000E+00
  0.00000000E+00  0.00000000E+00  0.00000000E+00
  0.00000000E+00  0.00000000E+00  0.00000000E+00
  0.00000000E+00  0.00000000E+00  0.00000000E+00
  0.00000000E+00  0.00000000E+00  0.00000000E+00
  0.00000000E+00  0.00000000E+00  0.00000000E+00
  0.00000000E+00  0.00000000E+00  0.00000000E+00
  0.00000000E+00  0.00000000E+00  0.00000000E+00
  0.00000000E+00  0.00000000E+00  0.00000000E+00
  0.00000000E+00  0.00000000E+00  0.00000000E+00
  0.00000000E+00  0.00000000E+00  0.00000000E+00
  0.00000000E+00  0.00000000E+00  0.00000000E+00
  0.00000000E+00  0.00000000E+00  0.00000000E+00
  0.00000000E+00  0.00000000E+00  0.00000000E+00
  0.00000000E+00  0.00000000E+00  0.00000000E+00
  0.00000000E+00  0.00000000E+00  0.00000000E+00
  0.00000000E+00  0.00000000E+00  0.00000000E+00
  0.00000000E+00  0.00000000E+00  0.00000000E+00
  0.00000000E+00  0.00000000E+00  0.00000000E+00
  0.00000000E+00  0.00000000E+00  0.00000000E+00
  0.00000000E+00  0.00000000E+00  0.00000000E+00
  0.00000000E+00  0.00000000E+00  0.00000000E+00
  0.00000000E+00  0.00000000E+00  0.00000000E+00
  0.00000000E+00  0.00000000E+00  0.00000000E+00
  0.00000000E+00  0.00000000E+00  0.00000000E+00
  0.00000000E+00  0.00000000E+00  0.00000000E+00
  0.00000000E+00  0.00000000E+00  0.00000000E+00
  0.00000000E+00  0.00000000E+00  0.00000000E+00
  0.00000000E+00  0.00000000E+00  0.00000000E+00
  0.00000000E+00  0.00000000E+00  0.00000000E+00
  0.00000000E+00  0.00000000E+00  0.00000000E+00
  0.00000000E+00  0.00000000E+00  0.00000000E+00
  0.00000000E+00  0.00000000E+00  0.00000000E+00
  0.00000000E+00  0.00000000E+00  0.00000000E+00
  0.00000000E+00  0.00000000E+00  0.00000000E+00
  0.00000000E+00  0.00000000E+00  0.00000000E+00
  0.00000000E+00  0.00000000E+00  0.00000000E+00
  0.00000000E+00  0.00000000E+00  0.00000000E+00
  0.00000000E+00  0.00000000E+00  0.00000000E+00
  0.00000000E+00  0.00000000E+00  0.00000000E+00
  0.00000000E+00  0.00000000E+00  0.00000000E+00
  0.00000000E+00  0.00000000E+00  0.00000000E+00
  0.00000000E+00  0.00000000E+00  0.00000000E+00
  0.00000000E+00  0.00000000E+00  0.00000000E+00
  0.00000000E+00  0.00000000E+00  0.00000000E+00
  0.00000000E+00  0.00000000E+00  0.00000000E+00
  0.00000000E+00  0.00000000E+00  0.00000000E+00
  0.00000000E+00  0.00000000E+00  0.00000000E+00
  0.00000000E+00  0.00000000E+00  0.00000000E+00
  0.00000000E+00  0.00000000E+00  0.00000000E+00
  0.00000000E+00  0.00000000E+00  0.00000000E+00
  0.00000000E+00  0.00000000E+00  0.00000000E+00
  0.00000000E+00  0.00000000E+00  0.00000000E+00
  0.00000000E+00  0.00000000E+00  0.00000000E+00
  0.00000000E+00  0.00000000E+00  0.00000000E+00
  0.00000000E+00  0.00000000E+00  0.00000000E+00
  0.00000000E+00  0.00000000E+00  0.00000000E+00
  0.00000000E+00  0.00000000E+00  0.00000000E+00
  0.00000000E+00  0.00000000E+00  0.00000000E+00
  0.00000000E+00  0.00000000E+00  0.00000000E+00
  0.00000000E+00  0.00000000E+00  0.00000000E+00
  0.00000000E+00  0.00000000E+00  0.00000000E+00
  0.00000000E+00  0.00000000E+00  0.00000000E+00
  0.00000000E+00  0.00000000E+00  0.00000000E+00
  0.00000000E+00  0.00000000E+00  0.00000000E+00
  0.00000000E+00  0.00000000E+00  0.00000000E+00
  0.00000000E+00  0.00000000E+00  0.00000000E+00
  0.00000000E+00  0.00000000E+00  0.00000000E+00
  0.00000000E+00  0.00000000E+00  0.00000000E+00
  0.00000000E+00  0.00000000E+00  0.00000000E+00
  0.00000000E+00  0.00000000E+00  0.00000000E+00
  0.00000000E+00  0.00000000E+00  0.00000000E+00
  0.00000000E+00  0.00000000E+00  0.00000000E+00
  0.00000000E+00  0.00000000E+00  0.00000000E+00
  0.00000000E+00  0.00000000E+00  0.00000000E+00
  0.00000000E+00  0.00000000E+00  0.00000000E+00
  0.00000000E+00  0.00000000E+00  0.00000000E+00
  0.00000000E+00  0.00000000E+00  0.00000000E+00
  0.00000000E+00  0.00000000E+00  0.00000000E+00
  0.00000000E+00  0.00000000E+00  0.00000000E+00
  0.00000000E+00  0.00000000E+00  0.00000000E+00
  0.00000000E+00  0.00000000E+00  0.00000000E+00
  0.00000000E+00  0.00000000E+00  0.00000000E+00
  0.00000000E+00  0.00000000E+00  0.00000000E+00
  0.00000000E+00  0.00000000E+00  0.00000000E+00
  0.00000000E+00  0.00000000E+00  0.00000000E+00
  0.00000000E+00  0.00000000E+00  0.00000000E+00
  0.00000000E+00  0.00000000E+00  0.00000000E+00
  0.00000000E+00  0.00000000E+00  0.00000000E+00
  0.00000000E+00  0.00000000E+00  0.00000000E+00
  0.00000000E+00  0.00000000E+00  0.00000000E+00
  0.00000000E+00  0.00000000E+00  0.00000000E+00
  0.00000000E+00  0.00000000E+00  0.00000000E+00
  0.00000000E+00  0.00000000E+00  0.00000000E+00
  0.00000000E+00  0.00000000E+00  0.00000000E+00
  0.00000000E+00  0.00000000E+00  0.00000000E+00
  0.00000000E+00  0.00000000E+00  0.00000000E+00
  0.00000000E+00  0.00000000E+00  0.00000000E+00
  0.00000000E+00  0.00000000E+00  0.00000000E+00
  0.00000000E+00  0.00000000E+00  0.00000000E+00
  0.00000000E+00  0.00000000E+00  0.00000000E+00
  0.00000000E+00  0.00000000E+00  0.00000000E+00
  0.00000000E+00  0.00000000E+00  0.00000000E+00
  0.00000000E+00  0.00000000E+00  0.00000000E+00
  0.00000000E+00  0.00000000E+00  0.00000000E+00
  0.00000000E+00  0.00000000E+00  0.00000000E+00
  0.00000000E+00  0.00000000E+00  0.00000000E+00
  0.00000000E+00  0.00000000E+00  0.00000000E+00
  0.00000000E+00  0.00000000E+00  0.00000000E+00
  0.00000000E+00  0.00000000E+00  0.00000000E+00
  0.00000000E+00  0.00000000E+00  0.00000000E+00
