# Supplementary material for: Disentangling edge and bulk spin-to-charge interconversion in MoS2 monolayer flakes
Source: Nat Commun. 2025 Mar 30;16:3075. doi: 10.1038/s41467-025-58119-4 (PMC11955567; doi:10.1038/s41467-025-58119-4)
Supplement: Supplementary file 3 — Source Data [file 41467_2025_58119_MOESM3_ESM.zip › inputs/KPOINTS]

Autometic mesh
 0
Gamma
1 1 1
0 0 0
