# Supplementary material for: Disentangling edge and bulk spin-to-charge interconversion in MoS2 monolayer flakes
Source: Nat Commun. 2025 Mar 30;16:3075. doi: 10.1038/s41467-025-58119-4 (PMC11955567; doi:10.1038/s41467-025-58119-4)
Supplement: Supplementary file 3 — Source Data [file 41467_2025_58119_MOESM3_ESM.zip › inputs/INCAR]

SYSTEM = MoS2-Nanoflake

   ISTART   =   1
   ICHARG   =   1

   IALGO    =   38
   LDIAG    =   .TRUE.

   ENMAX    =   500

   NELM     =   150
   NELMIN   =   4
   #NELMDL   =   -10

   ISMEAR   =   0
   SIGMA    =   0.05

   EDIFF    =   0.0001
   EDIFFG   =  -0.01

   IBRION   =   2
   NSW      =   0

  LREAL    =   .True.

  AMIX     = 0.2
  BMIX     = 0.0001 ! almost zero, but 0 will crash some versions
  AMIX_MAG = 0.8
  BMIX_MAG = 0.0001 ! almost zero, but 0 will crash some versions

  LORBIT = 11
  NEDOS=2001
  EMIN=-15.0
  EMAX=15.0

  LSEPB=  .TRUE.
  LSEPK = .FALSE.
  LPARD=.TRUE.      #calculate partial charge density
  NBMOD=-3          # uses the Fermi level as a reference
  EINT= 0.0 2.1  # energy range to perform the partial charge density
